# Supplementary material for: Competence for transcellular infection in the root cortex involves a post-replicative, cell-cycle exit decision in Medicago truncatula
Source: eLife. 2025 Jul 4;12:RP88588. doi: 10.7554/eLife.88588 (PMC12227204; doi:10.7554/eLife.88588)
Supplement: Figure 8—figure supplement 1—source data 1. [file elife-88588-fig8-figsupp1-data1.zip]

Archive with 5 entries (4 files):
- Figure 8-Figure Supplement 1-Source Data 1/
- Figure 8-Figure Supplement 1-Source Data 1/.DS_Store
- Figure 8-Figure Supplement 1-Source Data 1/._.DS_Store
- Figure 8-Figure Supplement 1-Source Data 1/._Figure 8-figure supplement 1-source data 1.pdf
- Figure 8-Figure Supplement 1-Source Data 1/Figure 8-figure supplement 1-source data 1.pdf
